# Supplementary material for: Study of Retinoic Acid-Induced Osteoarthritis: Integrating RNA-Sequencing, Network Pharmacology, Molecular Docking, and Experimental Validation
Source: Int J Mol Sci. 2025 Jun 9;26(12):5519. doi: 10.3390/ijms26125519 (PMC12192781; doi:10.3390/ijms26125519)
Supplement: Supplementary file 1 [file ijms-26-05519-s001.zip]

Archive with 97 entries (84 files):
- Supplementary Materials/
- Supplementary Materials/Supplementary Material S1/
- Supplementary Materials/Supplementary Material S1/Supplementary Material Net-molecular docking data.xlsx
- Supplementary Materials/Supplementary Material S1/Supplementary Material Net-molecular docking figure.jpg
- Supplementary Materials/Supplementary Material S1/Supplementary Material Seq-molecular docking data.xlsx
- Supplementary Materials/Supplementary Material S1/Supplementary Material Seq-molecular docking figure.jpg
- Supplementary Materials/Supplementary Material S2/
- Supplementary Materials/Supplementary Material S2/ACAN data.jpg
- Supplementary Materials/Supplementary Material S2/ACAN.jpg
- Supplementary Materials/Supplementary Material S2/data/
- Supplementary Materials/Supplementary Material S2/data/ACAN-Results.xlsx
- Supplementary Materials/Supplementary Material S2/data/ACAN.pzfx
- Supplementary Materials/Supplementary Material S2/data/MMP9-Results.xlsx
- Supplementary Materials/Supplementary Material S2/data/MMP9.pzfx
- Supplementary Materials/Supplementary Material S2/data/免疫荧光汇总.xlsx
- Supplementary Materials/Supplementary Material S2/MMP9 data.jpg
- Supplementary Materials/Supplementary Material S2/MMP9.jpg
- Supplementary Materials/Supplementary Material S2/origin/
- Supplementary Materials/Supplementary Material S2/origin/acan/
- Supplementary Materials/Supplementary Material S2/origin/acan/RA-acan.jpg
- Supplementary Materials/Supplementary Material S2/origin/acan/RA-DAPI.jpg
- Supplementary Materials/Supplementary Material S2/origin/acan/对照-acan.jpg
- Supplementary Materials/Supplementary Material S2/origin/acan/对照DAPI.jpg
- Supplementary Materials/Supplementary Material S2/origin/mmp9/
- Supplementary Materials/Supplementary Material S2/origin/mmp9/RA-DAPI.jpg
- Supplementary Materials/Supplementary Material S2/origin/mmp9/RA-MMP9.jpg
- Supplementary Materials/Supplementary Material S2/origin/mmp9/对照-DAPI.jpg
- Supplementary Materials/Supplementary Material S2/origin/mmp9/对照-MMP9.jpg
- Supplementary Materials/Supplementary Material S3/
- Supplementary Materials/Supplementary Material S3/combined image.jpg
- Supplementary Materials/Supplementary Material S3/data/
- Supplementary Materials/Supplementary Material S3/data/combined image(analyze).tif
- Supplementary Materials/Supplementary Material S3/data/combined image.png
- Supplementary Materials/Supplementary Material S3/data/COX-1.pzfx
- Supplementary Materials/Supplementary Material S3/data/new actin-1.csv
- Supplementary Materials/Supplementary Material S3/data/new actin-1.tif
- Supplementary Materials/Supplementary Material S3/data/new actin-2.csv
- Supplementary Materials/Supplementary Material S3/data/new actin-2.tif
- Supplementary Materials/Supplementary Material S3/data/new actin-3.csv
- Supplementary Materials/Supplementary Material S3/data/new actin-3.tif
- Supplementary Materials/Supplementary Material S3/data/new cox1-1.csv
- Supplementary Materials/Supplementary Material S3/data/new cox1-1.tif
- Supplementary Materials/Supplementary Material S3/data/new cox1-2.csv
- Supplementary Materials/Supplementary Material S3/data/new cox1-2.tif
- Supplementary Materials/Supplementary Material S3/data/new cox1-3.csv
- Supplementary Materials/Supplementary Material S3/data/new cox1-3.tif
- Supplementary Materials/Supplementary Material S3/data/old actin-1.csv
- Supplementary Materials/Supplementary Material S3/data/old actin-1.tif
- Supplementary Materials/Supplementary Material S3/data/old actin-2.csv
- Supplementary Materials/Supplementary Material S3/data/old actin-2.tif
- Supplementary Materials/Supplementary Material S3/data/old actin-3.csv
- Supplementary Materials/Supplementary Material S3/data/old actin-3.tif
- Supplementary Materials/Supplementary Material S3/data/old cox1-1.csv
- Supplementary Materials/Supplementary Material S3/data/old cox1-1.tif
- Supplementary Materials/Supplementary Material S3/data/old cox1-2.csv
- Supplementary Materials/Supplementary Material S3/data/old cox1-2.tif
- Supplementary Materials/Supplementary Material S3/data/old cox1-3.csv
- Supplementary Materials/Supplementary Material S3/data/old cox1-3.tif
- Supplementary Materials/Supplementary Material S3/data/Total.xlsx
- Supplementary Materials/Supplementary Material S3/data analyze.jpg
- Supplementary Materials/Supplementary Material S3/New image WB-COX-1/
- Supplementary Materials/Supplementary Material S3/New image WB-COX-1/actin 1-Comparison plot.jpg
- Supplementary Materials/Supplementary Material S3/New image WB-COX-1/actin 1-Molecular weight marker.jpg
- Supplementary Materials/Supplementary Material S3/New image WB-COX-1/actin 1-Original.jpg
- Supplementary Materials/Supplementary Material S3/New image WB-COX-1/actin 2-Comparison plot.jpg
- Supplementary Materials/Supplementary Material S3/New image WB-COX-1/actin 2-Molecular weight marker.jpg
- Supplementary Materials/Supplementary Material S3/New image WB-COX-1/actin 2-Original.jpg
- Supplementary Materials/Supplementary Material S3/New image WB-COX-1/actin 3-Comparison plot.jpg
- Supplementary Materials/Supplementary Material S3/New image WB-COX-1/actin 3-Molecular weight marker.jpg
- Supplementary Materials/Supplementary Material S3/New image WB-COX-1/actin 3-Original.jpg
- Supplementary Materials/Supplementary Material S3/New image WB-COX-1/cox1 1-Comparison plot.jpg
- Supplementary Materials/Supplementary Material S3/New image WB-COX-1/cox1 1-Molecular weight marker.jpg
- Supplementary Materials/Supplementary Material S3/New image WB-COX-1/cox1 1-Original.jpg
- Supplementary Materials/Supplementary Material S3/New image WB-COX-1/cox1 2-Comparison plot.jpg
- Supplementary Materials/Supplementary Material S3/New image WB-COX-1/cox1 2-Molecular weight marker.jpg
- Supplementary Materials/Supplementary Material S3/New image WB-COX-1/cox1 2-Original.jpg
- Supplementary Materials/Supplementary Material S3/New image WB-COX-1/cox1 3-Comparison plot.jpg
- Supplementary Materials/Supplementary Material S3/New image WB-COX-1/cox1 3-Molecular weight marker.jpg
- Supplementary Materials/Supplementary Material S3/New image WB-COX-1/cox1 3-Original.jpg
- Supplementary Materials/Supplementary Material S3/Previous image WB-COX-1/
- Supplementary Materials/Supplementary Material S3/Previous image WB-COX-1/Fig6-a-actin -1.jpg
- Supplementary Materials/Supplementary Material S3/Previous image WB-COX-1/Fig6-a-actin -2.jpg
- Supplementary Materials/Supplementary Material S3/Previous image WB-COX-1/Fig6-a-actin -3.jpg
- Supplementary Materials/Supplementary Material S3/Previous image WB-COX-1/Fig6-a-cox1 -1.jpg
- Supplementary Materials/Supplementary Material S3/Previous image WB-COX-1/Fig6-a-cox1 -2.jpg
- Supplementary Materials/Supplementary Material S3/Previous image WB-COX-1/Fig6-a-cox1 -3.jpg
- Supplementary Materials/Supplementary Material S4/
- Supplementary Materials/Supplementary Material S4/COL2A1.jpg
- Supplementary Materials/Supplementary Material S4/data/
- Supplementary Materials/Supplementary Material S4/data/COL2A1.pzfx
- Supplementary Materials/Supplementary Material S4/data/Fig6-g-mmp13 con result.csv
- Supplementary Materials/Supplementary Material S4/data/Fig6-g-mmp13 ra result.csv
- Supplementary Materials/Supplementary Material S4/data/Fig6-h-col2α1 con.csv
- Supplementary Materials/Supplementary Material S4/data/Fig6-h-col2α1 ra.csv
- Supplementary Materials/Supplementary Material S4/data/MMP13.pzfx
- Supplementary Materials/Supplementary Material S4/data/免疫荧光汇总.xlsx
- Supplementary Materials/Supplementary Material S4/MMP13.jpg
