# Supplementary material for: Study of Retinoic Acid-Induced Osteoarthritis: Integrating RNA-Sequencing, Network Pharmacology, Molecular Docking, and Experimental Validation
Source: Int J Mol Sci. 2025 Jun 9;26(12):5519. doi: 10.3390/ijms26125519 (PMC12192781; doi:10.3390/ijms26125519)
Supplement: Supplementary file 1 [file ijms-26-05519-s001.zip › Supplementary Materials/Supplementary Material S1/Supplementary Material Net-molecular docking data.xlsx]

## Sheet: Sheet1
Gene	Protein	PDB ID	Total Score	Key interacting residues	PDB ID-2	PDB ID-3
MAPK14	p38α	2FST	8.01	LYS⁷⁹、VAL³⁴⁹	3LFF	3OEF
CA2	CAII	AF-Q9NY47-F1	7.44	ARG²⁷⁹、ASP²⁷⁵
AGTR2	AT2R	5UNF	6.93	LYS²⁰³、TRP¹⁵⁸	5UNG	5UNH
MAPK1	MAPK1	8AOJ	6.93	PRO³²⁸、LYS³³⁰	4ZZN	6SLG
CCR2	CCR2	7P8X	6.91	SER¹⁴⁹、LYS¹²⁷	5T1A	7XA3
