# Supplementary material for: Study of Retinoic Acid-Induced Osteoarthritis: Integrating RNA-Sequencing, Network Pharmacology, Molecular Docking, and Experimental Validation
Source: Int J Mol Sci. 2025 Jun 9;26(12):5519. doi: 10.3390/ijms26125519 (PMC12192781; doi:10.3390/ijms26125519)
Supplement: Supplementary file 1 [file ijms-26-05519-s001.zip › Supplementary Materials/Supplementary Material S1/Supplementary Material Seq-molecular docking data.xlsx]

## Sheet: Sheet1
Gene	Protein names	PDB ID	Total Score	Key interacting residues	PDB ID-2	PDB ID-3	Binding energy(kcal/mol)
ACAN	ACAN	4MD4	7.64	ILE¹²⁷	7RDV	AF-P16112-F1	7.64
KANSL2	NSL2	4CY2	6.97	LYS⁵²、TRP⁹⁵、ASN¹³⁶	AF-Q9H9L4-F1		6.97
SFRP2	SFRP2	AF-Q96HF1-F1	6.96	ILE²⁰³			6.96
CNTN2	TAG-1	2OM5	6.44	ILE²⁰³	8K3J	9BA5	6.44
COL27A1	COL27A1	AF-Q8IZC6-F1	6.04	LYS¹⁷³⁹、GLU¹⁷⁴¹			6.04
