# Supplementary material for: Study of Retinoic Acid-Induced Osteoarthritis: Integrating RNA-Sequencing, Network Pharmacology, Molecular Docking, and Experimental Validation
Source: Int J Mol Sci. 2025 Jun 9;26(12):5519. doi: 10.3390/ijms26125519 (PMC12192781; doi:10.3390/ijms26125519)
Supplement: Supplementary file 1 [file ijms-26-05519-s001.zip › Supplementary Materials/Supplementary Material S2/data/ACAN-Results.xlsx]

## Sheet: RA-ACAN
	Area	Mean	Min	Max	IntDen	RawIntDen	MinThr	MaxThr
1	282348	32.936	19	170	9299553	9299553	0	255
2	282348	35.498	21	224	10022924	10022924	0	255
3	282348	39.942	25	229	11277599	11277599	0	255
4	282348	38.677	22	164	10920477	10920477	0	255
5	282348	35.953	21	173	10151166	10151166	0	255
6	282348	34.793	0	229	9823859	9823859	0	255
7	1392640	35.803	0	229	49860890	49860890	0	255

## Sheet: RA-DAPI
	Area	Mean	Min	Max	IntDen	RawIntDen	MinThr	MaxThr
1	245061	90.65	61	255	22214853	22214853	0	255
2	245061	99.018	76	255	24265481	24265481	0	255
3	245061	106.119	86	255	26005644	26005644	0	255
4	245061	98.527	71	255	24145166	24145166	0	255
5	245061	93.763	68	222	22977624	22977624	0	255
6	245061	99.253	0	254	24323069	24323069	0	255
7	1384448	98.03	0	255	135718074	135718074	0	255

## Sheet: CON-ACAN
	Area	Mean	Min	Max	IntDen	RawIntDen	MinThr	MaxThr
1	262405	41.658	19	166	10931215	10931215	0	255
2	262405	45.139	22	233	11844786	11844786	0	255
3	262405	55.633	26	255	14598276	14598276	0	255
4	262405	42.126	22	244	11054027	11054027	0	255
5	262405	34.77	21	197	9123807	9123807	0	255
6	262405	50.692	0	253	13301841	13301841	0	255
7	1392640	45.058	0	255	62749127	62749127	0	255

## Sheet: CON-DAPI
	Area	Mean	Min	Max	IntDen	RawIntDen	MinThr	MaxThr
1	236600	88.16	58	227	20858644	20858644	0	255
2	236600	97.44	72	254	23054259	23054259	0	255
3	236600	101.981	81	247	24128752	24128752	0	255
4	236600	92.314	68	255	21841418	21841418	0	255
5	236600	86.357	61	255	20432085	20432085	0	255
6	236600	100.754	0	242	23838397	23838397	0	255
7	1387200	94.758	0	255	131448201	131448201	0	255
