# Supplementary material for: Study of Retinoic Acid-Induced Osteoarthritis: Integrating RNA-Sequencing, Network Pharmacology, Molecular Docking, and Experimental Validation
Source: Int J Mol Sci. 2025 Jun 9;26(12):5519. doi: 10.3390/ijms26125519 (PMC12192781; doi:10.3390/ijms26125519)
Supplement: Supplementary file 1 [file ijms-26-05519-s001.zip › Supplementary Materials/Supplementary Material S2/data/MMP9-Results.xlsx]

## Sheet: RA-MMP9
	Area	Mean	Min	Max	IntDen	RawIntDen	MinThr	MaxThr
1	228480	25.243	12	255	5767541	5767541	0	255
2	228480	19.556	13	209	4468175	4468175	0	255
3	228480	19.765	13	237	4515900	4515900	0	255
4	228480	38.483	13	255	8792668	8792668	0	255
5	228480	31.238	0	255	7137155	7137155	0	255
6	228480	30.062	13	202	6868504	6868504	0	255
7	1392640	27.427	0	255	38195894	38195894	0	255

## Sheet: RA-DAPI
	Area	Mean	Min	Max	IntDen	RawIntDen	MinThr	MaxThr
1	312214	58.968	35	255	18410769	18410769	0	255
2	312214	59.217	47	216	18488244	18488244	0	255
3	312214	65.604	50	255	20482456	20482456	0	255
4	312214	63.165	0	255	19720991	19720991	0	255
5	312214	59.159	34	255	18470238	18470238	0	255
6	312214	58.179	40	247	18164160	18164160	0	255
7	1392640	59.581	0	255	82974967	82974967	0	255

## Sheet: CON-MMP9
	Area	Mean	Min	Max	IntDen	RawIntDen	MinThr	MaxThr
1	262038	18.997	10	244	4977867	4977867	0	255
2	262038	18.374	10	245	4814749	4814749	0	255
3	262038	18.632	11	205	4882252	4882252	0	255
4	262038	17.61	10	255	4614470	4614470	0	255
5	262038	20.071	10	232	5259264	5259264	0	255
6	262038	18.939	0	225	4962834	4962834	0	255
7	1389920	18.454	0	255	25649079	25649079	0	255

## Sheet: CON-DAPI
	Area	Mean	Min	Max	IntDen	RawIntDen	MinThr	MaxThr
1	330891	52.654	34	154	17422705	17422705	0	255
2	330891	56.371	42	192	18652620	18652620	0	255
3	330891	57.647	46	138	19074929	19074929	0	255
4	330891	53.34	39	187	17649640	17649640	0	255
5	330891	52.872	37	174	17494710	17494710	0	255
6	330891	55.912	0	236	18500773	18500773	0	255
7	1392640	54.078	0	236	75310889	75310889	0	255
