# Supplementary material for: Study of Retinoic Acid-Induced Osteoarthritis: Integrating RNA-Sequencing, Network Pharmacology, Molecular Docking, and Experimental Validation
Source: Int J Mol Sci. 2025 Jun 9;26(12):5519. doi: 10.3390/ijms26125519 (PMC12192781; doi:10.3390/ijms26125519)
Supplement: Supplementary file 1 [file ijms-26-05519-s001.zip › Supplementary Materials/Supplementary Material S2/data/免疫荧光汇总.xlsx]

## Sheet: MMP9
con	ra
18.997	25.243
18.374	19.556
18.632	19.765
17.61	38.483
20.071	31.238
18.939	30.062
18.454	27.427
average
18.7253
normalisation
1.01451	1.34807
0.98124	1.04436
0.995018	1.05552
0.94044	2.05514
1.07187	1.66823
1.01141	1.60542
0.985512	1.4647

## Sheet: ACAN
con	ra
41.658	32.936
45.139	35.498
55.633	39.942
42.126	38.677
34.77	35.953
50.692	34.793
45.058	35.803
average
45.0109
normalisation
0.92551	0.731735
1.00285	0.788654
1.23599	0.887386
0.935908	0.859282
0.77248	0.798763
1.12622	0.772991
1.00105	0.79543
