# Supplementary material for: Study of Retinoic Acid-Induced Osteoarthritis: Integrating RNA-Sequencing, Network Pharmacology, Molecular Docking, and Experimental Validation
Source: Int J Mol Sci. 2025 Jun 9;26(12):5519. doi: 10.3390/ijms26125519 (PMC12192781; doi:10.3390/ijms26125519)
Supplement: Supplementary file 1 [file ijms-26-05519-s001.zip › Supplementary Materials/Supplementary Material S3/data/new cox1-1.csv]

	Area
1	31362.555
2	50007.666
