# Supplementary material for: Study of Retinoic Acid-Induced Osteoarthritis: Integrating RNA-Sequencing, Network Pharmacology, Molecular Docking, and Experimental Validation
Source: Int J Mol Sci. 2025 Jun 9;26(12):5519. doi: 10.3390/ijms26125519 (PMC12192781; doi:10.3390/ijms26125519)
Supplement: Supplementary file 1 [file ijms-26-05519-s001.zip › Supplementary Materials/Supplementary Material S3/data/Total.xlsx]

## Sheet: Sheet1
	control	RA
actin	48564.5	48059.1
	51884.8	47714.9
	47854.2	42722.2
	49190.6	48874.8
	36905.6	37455.2
	58866.8	49441.4
cox-1	31362.6	50007.7
	30963.8	49305.7
	27871.5	53359.3
	35948.3	63143.9
	42143.5	52260.6
	29570.1	37982.1
cox-1/actin	0.645792	1.04054
	0.596779	1.03334
	0.582425	1.24898
	0.730796	1.29195
	1.14193	1.39528
	0.502323	0.768224
average	0.700007
normalisation	0.922551	1.48648
	0.852534	1.47618
	0.832028	1.78424
	1.04398	1.84563
	1.63131	1.99324
	0.717597	1.09745
