# Supplementary material for: Study of Retinoic Acid-Induced Osteoarthritis: Integrating RNA-Sequencing, Network Pharmacology, Molecular Docking, and Experimental Validation
Source: Int J Mol Sci. 2025 Jun 9;26(12):5519. doi: 10.3390/ijms26125519 (PMC12192781; doi:10.3390/ijms26125519)
Supplement: Supplementary file 1 [file ijms-26-05519-s001.zip › Supplementary Materials/Supplementary Material S4/data/Fig6-g-mmp13 con result.csv]

	Area	Mean	Min	Max	IntDen	RawIntDen	MinThr	MaxThr
1	2267200	4.728	0	254	10718506.000	10718506.000	0	255
2	2267200	4.343	0	255	9845996.000	9845996.000	0	255
3	2267200	2.911	0	255	6599376.000	6599376.000	0	255
4	2267200	1.531	0	250	3470363.000	3470363.000	0	255
5	2267200	0.581	0	253	1317713.000	1317713.000	0	255
6	2267200	1.826	0	255	4140716.000	4140716.000	0	255
7	2267200	2.889	0	250	6550484.000	6550484.000	0	255
8	2267200	4.191	0	255	9502143.000	9502143.000	0	255
9	2267200	0.818	0	220	1854985.000	1854985.000	0	255
10	12484608	2.617	0	255	32676942.000	32676942.000	0	255
