# Supplementary material for: Study of Retinoic Acid-Induced Osteoarthritis: Integrating RNA-Sequencing, Network Pharmacology, Molecular Docking, and Experimental Validation
Source: Int J Mol Sci. 2025 Jun 9;26(12):5519. doi: 10.3390/ijms26125519 (PMC12192781; doi:10.3390/ijms26125519)
Supplement: Supplementary file 1 [file ijms-26-05519-s001.zip › Supplementary Materials/Supplementary Material S4/data/Fig6-g-mmp13 ra result.csv]

	Area	Mean	Min	Max	IntDen	RawIntDen	MinThr	MaxThr
1	2288000	14.981	0	255	34275984.000	34275984.000	0	255
2	2288000	15.503	0	255	35471432.000	35471432.000	0	255
3	2288000	20.224	0	255	46272723.000	46272723.000	0	255
4	2288000	18.037	0	255	41267600.000	41267600.000	0	255
5	2288000	13.642	0	255	31213262.000	31213262.000	0	255
6	2288000	8.718	0	255	19947569.000	19947569.000	0	255
7	2288000	5.199	0	255	11894852.000	11894852.000	0	255
8	2288000	8.799	0	255	20133163.000	20133163.000	0	255
9	2288000	10.679	0	255	24434277.000	24434277.000	0	255
10	12399264	11.659	0	255	144566632.000	144566632.000	0	255
