# Supplementary material for: Study of Retinoic Acid-Induced Osteoarthritis: Integrating RNA-Sequencing, Network Pharmacology, Molecular Docking, and Experimental Validation
Source: Int J Mol Sci. 2025 Jun 9;26(12):5519. doi: 10.3390/ijms26125519 (PMC12192781; doi:10.3390/ijms26125519)
Supplement: Supplementary file 1 [file ijms-26-05519-s001.zip › Supplementary Materials/Supplementary Material S4/data/Fig6-h-col2α1 con.csv]

	Area	Mean	Min	Max	IntDen	RawIntDen	MinThr	MaxThr
1	2319648	19.554	0	239	45358346	45358346	0	255
2	2319648	19.212	0	239	44565420	44565420	0	255
3	2319648	22.748	0	232	52768077	52768077	0	255
4	2319648	21.310	0	235	49430646	49430646	0	255
5	2319648	20.649	0	239	47897763	47897763	0	255
6	2319648	18.060	0	239	41891789	41891789	0	255
7	2319648	13.485	0	235	31281325	31281325	0	255
8	2319648	17.006	0	240	39448132	39448132	0	255
9	2319648	13.887	0	247	32212659	32212659	0	255
10	12321600	17.901	0	247	220574055	220574055	0	255
