# Supplementary material for: Study of Retinoic Acid-Induced Osteoarthritis: Integrating RNA-Sequencing, Network Pharmacology, Molecular Docking, and Experimental Validation
Source: Int J Mol Sci. 2025 Jun 9;26(12):5519. doi: 10.3390/ijms26125519 (PMC12192781; doi:10.3390/ijms26125519)
Supplement: Supplementary file 1 [file ijms-26-05519-s001.zip › Supplementary Materials/Supplementary Material S4/data/Fig6-h-col2α1 ra.csv]

	Area	Mean	Min	Max	IntDen	RawIntDen	MinThr	MaxThr
1	2275920	3.541	0	226	8060026.000	8060026.000	0	255
2	2275920	4.219	0	226	9601318.000	9601318.000	0	255
3	2275920	2.868	0	224	6527478.000	6527478.000	0	255
4	2275920	2.066	0	226	4702022.000	4702022.000	0	255
5	2275920	1.190	0	226	2707444.000	2707444.000	0	255
6	2275920	0.958	0	239	2180715.000	2180715.000	0	255
7	2275920	1.069	0	210	2433597.000	2433597.000	0	255
8	2275920	0.799	0	226	1818805.000	1818805.000	0	255
9	2275920	1.275	0	239	2901207.000	2901207.000	0	255
10	10271520	2.234	0	239	22949665.000	22949665.000	0	255
