# Supplementary material for: Study of Retinoic Acid-Induced Osteoarthritis: Integrating RNA-Sequencing, Network Pharmacology, Molecular Docking, and Experimental Validation
Source: Int J Mol Sci. 2025 Jun 9;26(12):5519. doi: 10.3390/ijms26125519 (PMC12192781; doi:10.3390/ijms26125519)
Supplement: Supplementary file 1 [file ijms-26-05519-s001.zip › Supplementary Materials/Supplementary Material S4/data/免疫荧光汇总.xlsx]

## Sheet: MMP13
con	ra
4.728	14.981
4.343	15.503
2.911	20.224
1.531	18.037
0.581	13.642
1.826	8.718
2.889	5.199
4.191	8.799
0.818	10.679
2.617	11.659
average
2.6435
normalisation
1.78854	5.66711
1.6429	5.86457
1.10119	7.65046
0.579156	6.82315
0.219784	5.16058
0.690751	3.2979
1.09287	1.96671
1.5854	3.32854
0.309438	4.03972
0.989975	4.41044

## Sheet: COL2A1
con	ra
19.554	3.541
19.212	4.219
22.748	2.868
21.31	2.066
20.649	1.19
18.06	0.958
13.485	1.069
17.006	0.799
13.887	1.275
17.901	2.234
average
18.3812
normalisation
1.0638	0.192642
1.0452	0.229528
1.23757	0.156029
1.15934	0.112397
1.12338	0.0647401
0.982526	0.0521185
0.73363	0.0581572
0.925184	0.0434683
0.7555	0.0693644
0.973875	0.121537
